# Supplementary material for: Unexpected selection to retain high GC content and splicing enhancers within exons of multiexonic lncRNA loci
Source: RNA. 2015 Mar;21(3):320–32. doi: 10.1261/rna.047324.114 (PMC4338330; doi:10.1261/rna.047324.114)
Supplement: Supplemental Material [file supp_047324.114_supplementary_figure_7.xls]

## Sheet: Sheet1
Coefficients of partial correlations between lncRNA GC content, lncRNA expression level, intron size, number of exons and recombination rate in human.
red: P<0.001
orange: P<0.01
Human
	exon number	GC exon	intron size	recombination rate	max expression	expression specificity
exon number		0.014	0.1106	-0.0156	0.141	-0.0166
GC exon			-0.05413	0.1227	0.0356	-0.1
intron size				-0.04478	-0.024	0.053
recombination rate					0.0039	0.0377
max expression						-0.161
expression specificity
